# Supplementary material for: Next Generation of Ovarian Cancer Detection Using Aptamers
Source: Int J Mol Sci. 2023 Mar 28;24(7):6315. doi: 10.3390/ijms24076315 (PMC10094455; doi:10.3390/ijms24076315)
Supplement: Supplementary file 1 [file ijms-24-06315-s001.zip]

Archive with 4 entries (4 files):
- Figure S1.tif
- Figure S2.tif
- Figure S3.tif
- Table S1 and S2.pdf
